# Supplementary material for: Health-Related Quality of Life and Symptom Burden in Patients with Diffuse Large B-Cell Lymphoma Before Treatment with Tafasitamab and Lenalidomide: An Ad Hoc Analysis of Italian Real-World Data from the PRO-MIND Study
Source: Diseases. 2025 Dec 15;13(12):399. doi: 10.3390/diseases13120399 (PMC12731899; doi:10.3390/diseases13120399)
Supplement: Supplementary file 1 [file diseases-13-00399-s001.zip]

Archive with 1 entries (1 files):
- diseases-3957694-supplementary.pdf
